# Supplementary material for: Rotenone Exposure During Development Conditions Parkinsonian Phenotype in Young Adult Rats
Source: Toxics. 2025 Apr 10;13(4):290. doi: 10.3390/toxics13040290 (PMC12030936; doi:10.3390/toxics13040290)
Supplement: Supplementary file 1 [file toxics-13-00290-s001.zip]

Archive with 1 entries (1 files):
- toxics-3506438-supplementary.pdf
